# Supplementary material for: Modulation of Gut Microbiome Composition and Function in Experimental Colitis Treated with Sulfasalazine
Source: Front Microbiol. 2017 Sep 7;8:1703. doi: 10.3389/fmicb.2017.01703 (PMC5594074; doi:10.3389/fmicb.2017.01703)
Supplement: Supplementary file 2 [file Table_2.xlsx]

## Sheet: Sheet1
Supplementary Table 2. Relative abundance of Genes showing differences among the three groups
Pathway	Gene		Relative Abundance (%)			P value*
	Name	Definition	Control_mean	Model_mean	SASP_mean	Control vs Model	SASP vs Model	SASP vs Control
TCA cycle	acnB	aconitate hydratase 2	0.0005455	0.000114	0.000236	0.04	0.093	0.492
	DLD	dihydrolipoamide dehydrogenase	0.0305042	0.0169349	0.0199006	0.019	0.712	0.036
	aarC/cat1	succinyl-CoA: acetate CoA-transferase	0.000701	0.00010165	0.000875	0.04	0.02	0.478
	mqo	malate dehydrogenase (quinone)	0.000574	0.0001455	0.000233	0.006	0.012	0.31
	pycB	pyruvate carboxylase subunit B	0.0282236	0.0143406	0.0158035	0.047	0.898	0.063
Propanoate metabolism	DLD	dihydrolipoamide dehydrogenase	0.0305042	0.0169349	0.0199006	0.019	0.477	0.036
	mcmA2	methylmalonyl-CoA mutase, C-terminal domain	0.000597	1.045e-05	0.000547	0.003	0.004	0.626
	mcmA1	methylmalonyl-CoA mutase, N-terminal domain	0.00151	2.475e-06	0.001135	0.015	0.033	0.364
	acnB	aconitate hydratase 2	0.0005455	0.000114	0.000236	0.04	0.093	0.492
Butanoate metabolism	mglB	methyl-galactoside transport system substrate-binding protein	0.0111954	0.004985	0.00815	0.04	0.212	0.197
	aarC/cat1	succinyl-CoA:acetate CoA-transferase	0.000701	0.00010165	0.000875	0.04	0.02	0.478
	ilvH, ilvN	acetolactate synthase I/III small subunit	0.0242052	0.0270596	0.0262473	0.026	0.401	0.064
Sulfur metabolism	cysU	sulfate/thiosulfate transporter subunit	0.0006605	0.00169	0.0009005	0.028	0.033	0.745
	cysW	sulfate/thiosulfate transporter subunit	0.0007645	0.001995	0.00098	0.029	0.049	0.679
	cysA	sulfate/thiosulfate transporter subunit	0.000759	0.00223	0.00109	0.034	0.581	0.065
Bacterial chemotaxis	cheB	two-component system, chemotaxis family, response regulator CheB	0.0077871	0.0252703	0.0110077	0.013	0.029	0.32
	cheA	chemotaxis histidine protein kinase (CheA)	0.00834535	0.0288663	0.0111391	0.006	0.011	0.362
Flagellar assembly	flgE	flagellar hook protein FlgE	0.006395	0.018013	0.00668	0.011	0.011	0.982
	FliE	flagellar hook-basal body complex protein FliE	0.00535	0.0170934	0.008095	0.045	0.09	0.593
	FliH	flagellar biosynthesis protein	0.000659	0.007145	0.00229	0.001	0.001	0.029
	FliS	flagellar protein potentiates polymerization	0.00659	0.0266384	0.0125957	0.022	0.056	0.337
	fliG	flagellar motor switching and energizing component	0.00621	0.0175072	0.00959465	0.044	0.107	0.48
	fliM	flagellar motor switching and energizing component	0.004995	0.0189957	0.0094122	0.018	0.049	0.273
	fliNY/fliN	flagellar motor switching and energizing component	0.006455	0.0211821	0.00928705	0.015	0.027	0.506
	FliT	flagellar protein FliT	3.73e-05	0.00017655	4.66e-05	0.002	0.002	0.669
Increased genes in the model group compared with the control group and the SASP group are shown in red while decreased genes are shown in green
*P values were calculated using Tukey's HSD test. Significant P values (<0.05) are shown in grey
